# Supplementary material for: Integrated Assessment of Chemical and Biological Recovery After Diversion and Treatment of Acid Mine Drainage in a Rocky Mountain Stream
Source: Environ Toxicol Chem. 2022 Dec 20;42(2):512–24. doi: 10.1002/etc.5515 (PMC10108297; doi:10.1002/etc.5515)
Supplement: Supplementary file 2 — Supplementary information. [file ETC-42-512-s001.xlsx]

## Sheet: Biol-date chem aves for SI
Seasonal-averaged Water Chemistry in North Fork Clear Creek for Biological-sampling Dates											Notes:	1. Aluminum criteria calculated from pH, hardness, and DOC concentration using USEPA's aluminum criteria calculator (available at https://www.epa.gov/wqc/aquatic-life-criteria-aluminum#2018).																							mC		0.7977			0.3331	0.846	0.8473
												2. Chronic crtierion for dissolved cadmium, as mg/L (USEPA 2021): CCC = [-0.041838*ln(H) + 1.101672]*EXP[0.7977*ln(H) - 3.909]. https://www.epa.gov/wqc/national-recommended-water-quality-criteria-aquatic-life-criteria-table																							bC		-3.909			5.8743	0.0584	0.884
												3. Chronic criterion for dissolved Cu, as mg/L (Brix et al. 2017; Env. Sci. Technol. 51:5182-5192): CCC = EXP[0.966*pH + 0.582*ln(H) + 0.786*ln(DOC) - 8.790].																							mC(CF)		-0.041838
								H = harness (mg/L as CaCO3)				4. Chronic crtierion for total iron (USEPA 2021b): CCC = 1,000 mg/L. https://www.epa.gov/wqc/national-recommended-water-quality-criteria-aquatic-life-criteria-table																							bC(CF)		1.10167			1	0.997	0.986
								DOC = dissolved organic carbon concentration				5. Chronic Colorado table value water quality standard for manganese, as mg/L (Stubblefield and Hockett 2000; project report, ENSR Corporation, Fort Collins, Colorado, USA): EXP[0.3331*ln(H) + 5.8743].																							pH			0.966
												6. Chronic crtierion for dissolved nickel, as mg/L (USEPA 2021): CCC = 0.997*EXP[0.8460*ln(H) + 0.0584]. https://www.epa.gov/wqc/national-recommended-water-quality-criteria-aquatic-life-criteria-table																							ln(hard)			0.582
												7. Chronic crtierion for dissolved zinc, as mg/L (USEPA 2021): CCC = 0.986*EXP[0.8473*ln(H) + 0.8840]. https://www.epa.gov/wqc/national-recommended-water-quality-criteria-aquatic-life-criteria-table																							ln(DOC)			0.786
																																			Constant			-8.79	1000
			Seasonal-averaged water chemistry																																	USEPA CCC or threshold value (ug/L)							Exceedance ratio
Site ID	Entry code	Biological-sampling date	TCa (mg/L)	DCa (mg/L)	TK (mg/L)	DK (mg/L)	TMg (mg/L)	DMg (mg/L)	TNa (mg/L)	DNa (mg/L)	SO4 used (mg SO4/L)	DCl (mg/L)	Alk. (mg/L CaCO3)	DOC used (mg C/L)	Cond. (uS/cm)	pH	TAl (ug/L)	DAl (ug/L)	TCd (ug/L)	DCd (ug/L)	TCu (ug/L)	DCu (ug/L)	TFe (ug/L)	DFe (ug/L)	TMn (ug/L)	DMn (ug/L)	TNi (ug/L)	DNi (ug/L)	TZn (ug/L)	DZn (ug/L)	Hardness (mg/L)		pH	Calculated hardness	DOC	TAl USEPA calc.	DCd	DCu	TFe	DMn	DNi	DZn	TAl	DCd	DCu	TFe	DMn	DNi	DZn
Ref	B001	2011-11-15	9.56211	9.48966	1.11121	1.17778	3.03684	3.05216	5.71195	5.51045	12.2769	13.81	18.6833	1.63504	102.867	6.93333	25.8869	18.6472	0.354552	0.500319	0.832105	1.91083	39.5085	5.06969	8.64638	2.68954	3.27117	3.47313	5.59367	37.5629	36.2345		6.93333	36.2345	1.63504	350	0.334543	1.46732	1000	1176.3	22.0331	49.9848	0.0739625	1.49553	1.30226	0.0395085	0.00228643	0.157633	0.751487
Ref	B002	2012-05-10	9.42327	10.9595	1.17095	1.26601	3.094	3.6521	6.00761	6.4726	8.73425	13.81	15.2	3.087	102.362	8.38	62.2388	39.6229	0.299997	0.225	4.50602	3.57821	64.9451	1.52978	3.81991	1.82507	2.1125	2.175	3.32945	67.2397	42.3701		8.38	42.3701	3.087	1700	0.376398	10.7133	1000	1239.22	25.1507	57.0691	0.0366111	0.597771	0.333996	0.0649451	0.00147275	0.0864786	1.17822
Ref	B003	2012-11-16	9.69972	11.192	1.11121	1.17781	3.07107	3.5838	5.71195	5.46504	12.0524	13.81	23.9625	1.64494	109.398	8.0575	82.743	44.2807	0.293942	0.366826	2.35492	2.79594	132.225	14.2347	99.1126	2.52529	1.24394	1.42323	8.17454	23.3564	42.6692		8.0575	42.6692	1.64494	1200	0.378398	4.80313	1000	1242.13	25.3008	57.4103	0.0689525	0.969418	0.582108	0.132225	0.00203303	0.0562523	0.406832
Ref	B004	2013-05-11	9.42327	15.8951	1.17095	1.63755	3.094	5.54975	6.00761	8.0615	17.705	13.81	24.6	3.087	102.362	7.65	46.5	26.5	0.299997	0.225	1.55	1.65	362.5	321	61.5	59	1.05	1.3	19.5	85.5	62.4922		7.65	62.4922	3.087	850	0.504353	6.63576	1000	1410.48	34.9403	79.3225	0.0547059	0.446116	0.248653	0.3625	0.0418299	0.0372063	1.07788
Ref	B005	2013-11-09	9.69972	9.75889	1.11121	0.990821	3.07107	3.06272	5.71195	5.14936	11.0236	13.81	18.1625	2.2506	102.148	8.045	48.3861	23.2601	0.293942	0.366826	1.81273	1.748	85.8401	31.8223	10.5621	5.29637	1.12778	1.12416	4.47174	8.34279	36.9497		8.045	36.9497	2.2506	1300	0.339507	5.58361	1000	1183.99	22.4005	50.8195	0.0372201	1.08047	0.313059	0.0858401	0.00447333	0.0501846	0.164165
Ref	B006	2014-05-03	9.42327	10.9595	1.17095	1.26601	3.094	3.6521	6.00761	6.4726	12.4853	13.81	19.7286	3.087	102.362	7.51182	209.106	71.634	0.299997	0.225	2.47983	1.8662	363.692	116.745	33.4284	17.5548	2.1125	2.175	7.81512	30.2924	42.3701		7.51182	42.3701	3.087	740	0.376398	4.63124	1000	1239.22	25.1507	57.0691	0.282576	0.597771	0.402958	0.363692	0.0141659	0.0864786	0.530802
Ref	B007	2014-10-05	9.69972	10.5598	1.11121	1.33779	3.07107	3.35021	5.71195	5.71242	10.2379	13.81	23.44	2.27696	107.898	7.64	35.2642	11.1765	0.293942	0.366826	1.35853	1.19518	72.544	11.5901	12.9554	5.14028	5.06445	5.05865	6.72114	9.25512	40.1308		7.64	40.1308	2.27696	820	0.361309	3.99812	1000	1217.01	24.0215	54.503	0.0430052	1.01527	0.298935	0.072544	0.0042237	0.210588	0.16981
Ref	B008	2015-05-03	8.44547	8.2637	1.21479	1.02958	2.78301	2.6369	5.44282	5.34339	10.0095	13.81	19.7286	3.087	107.4	7.515	362.356	80.4815	0.499991	0.3	2.81681	0.683882	749.803	86.4774	59.6098	5.21468	0.4	0.4	0.4	0.4	31.4672		7.515	31.4672	3.087	730	0.300792	3.90695	1000	1122.31	19.5545	44.3536	0.496378	0.997366	0.175043	0.749803	0.00464638	0.0204557	0.00901844
Ref	B009	2015-10-11	10.4989	9.20848	1.08909	1.09935	2.90204	2.75598	5.32137	5.1162	9.71668	13.81	15.4091	2.22611	103.498	7.72091	26.587	14.082	0.299449	0.306075	0.74893	0.779363	48.2628	14.8724	4.56246	2.86968	6.5	6.5	5.25154	6.38725	34.3144		7.72091	34.3144	2.22611	900	0.32109	3.87715	1000	1155.16	21.0412	47.7312	0.0295411	0.953236	0.201015	0.0482628	0.00248422	0.308917	0.133817
Ref	B010	2016-05-09	10.3809	10.27	1.252	1.16287	3.48485	3.4205	7.80604	7.69338	10.4497	13.81	19.6	3.969	105.65	7.815	468.802	173.11	0.3	0.3	3.28941	2.32491	454.789	111.312	25.8079	4.29188	6.5	6.5	10.5533	10.796	39.6971		7.815	39.6971	3.969	1000	0.358363	7.28127	1000	1212.61	23.8017	54.0034	0.468802	0.837141	0.319299	0.454789	0.00353936	0.27309	0.199914
Ref	B011	2016-10-13	9.69972	10.3326	1.11121	1.17778	3.07107	3.27487	5.71195	5.51045	10.9122	13.81	21.85	1.96241	104.15	7.31	39.0606	16.7913	0.293942	0.366826	1.69632	1.53794	71.41	12.3252	20.4886	3.70071	2.91113	2.89663	6.40071	12.7357	39.2539		7.31	39.2539	1.96241	550	0.355344	2.55316	1000	1208.09	23.5767	53.4922	0.0710193	1.03231	0.602369	0.07141	0.00306328	0.12286	0.238084
Ref	B012	2017-04-24	8.37728	8.33937	1.08551	1.13633	2.65275	2.62537	4.5502	4.55454	11.3165	14.1475	16.405	2.155	103.65	7.225	87.8557	31.3481	0.1	0.0875	1.175	1.525	119.818	13.1669	0.82	4.80869	0.5	0.5	1.675	3.15	31.6086		7.225	31.6086	2.155	500	0.301811	2.23162	1000	1123.99	19.6288	44.5223	0.175711	0.289917	0.683359	0.119818	0.00427825	0.0254728	0.070751
Ref	B013	2017-07-19	8.01087	7.88816	1.0246	1.02881	2.26405	2.26116	4.42496	4.33497	8.03213	7.124	12.82	1.576	69.7	7.88	33.8697	6.61161	0.783486	0.292085	2.25	1.67143	73.69	27.7379	5.97235	2.77368	3.01818	2.52727	5.39913	6.06525	28.9843		7.88	28.9843	1.576	1000	0.282716	3.12388	1000	1092	18.241	41.3699	0.0338697	1.03314	0.535049	0.07369	0.00254	0.138549	0.14661
Ref	B014	2017-08-17	8.89823	8.77719	1.04997	1.05414	2.60784	2.64109	5.44796	5.34764	8.17055	7.124	12.82	1.576	83.7697	7.66538	38.0902	7.04597	0.783486	0.292085	2.03333	1.64762	87.284	54.5252	8.26925	3.70484	6.27879	5.95152	6.21076	6.90047	32.7656		7.66538	32.7656	1.576	800	0.310103	2.72679	1000	1137.53	20.235	45.8994	0.0476128	0.941895	0.604234	0.087284	0.00325692	0.294121	0.150339
Ref	B015	2017-09-17	8.93223	8.72319	1.10801	1.09601	2.60869	2.5704	5.32756	5.03737	8.10134	7.124	12.82	1.576	79.7213	7.65474	35.4554	6.98608	0.783486	0.402155	2.25	1.86429	81.3665	39.8663	7.03492	3.26533	4.39545	4.06818	5.71082	6.50285	32.3401		7.65474	32.3401	1.576	790	0.307062	2.67845	1000	1132.58	20.0124	45.3938	0.0448802	1.30969	0.696033	0.0813665	0.00288308	0.203283	0.143254
Ref	B016	2017-10-18	9.91632	9.58827	1.23556	1.25361	2.93763	2.86764	5.9912	5.60023	9.84762	9.20171	15.3514	1.56614	93.7611	7.43549	31.7409	6.71222	0.783486	0.560928	2.35952	1.81633	78.3195	39.1988	7.12909	4.6838	3.76493	3.55455	6.02136	6.87312	35.7214		7.43549	35.7214	1.56614	610	0.330966	2.28505	1000	1170.73	21.7689	49.3844	0.0520342	1.69482	0.794875	0.0783195	0.00400075	0.163286	0.139176
Ref	B017	2018-04-27	9.61293	9.52124	1.27081	1.1875	2.86098	2.80879	5.17103	5.32871	12.3301	14.031	16.468	2.029	108.427	7.434	59.7508	10.9339	0.783486	0.068	2.63333	2.308	114.76	39.9191	6.30737	1.35953	1.46364	1.366	8.45386	9.26669	35.312		7.434	35.312	2.029	640	0.328102	2.77805	1000	1166.24	21.5576	48.9044	0.0933606	0.207252	0.830797	0.11476	0.00116573	0.0633651	0.189486
Ref	B018	2018-07-22	6.00688	6.00154	0.844127	0.794576	1.64411	1.65196	2.66168	2.6456	7.70896	5.352	10.56	1.653	67.65	7.2325	56.6384	9.96177	0.783486	0.396042	2.25	1.38571	90.54	20.1186	6.5569	3.15412	1.5	1.5	9.36382	8.8	21.7707		7.2325	21.7707	1.653	460	0.227815	1.46891	1000	992.708	14.3185	32.4618	0.123127	1.73844	0.943361	0.09054	0.00317729	0.104759	0.271088
Ref	B019	2018-08-22	6.86904	6.79178	0.922139	0.900972	1.87902	1.90329	3.32778	3.35565	7.59094	6.287	10.935	1.5355	77.885	7.4325	41.1322	9.07132	0.783486	0.296042	2.25	1.48571	74.3419	22.899	5.64192	2.93016	1.5	1.5	6.43606	6.97815	24.7764		7.4325	24.7764	1.5355	590	0.251167	1.81309	1000	1036.41	15.974	36.2211	0.0697157	1.17867	0.819437	0.0743419	0.00282723	0.0939025	0.192654
Ref	B020	2018-09-18	7.57402	7.50385	0.989234	0.979583	2.05957	2.08544	3.79605	3.8126	8.00617	6.91371	12.3971	1.52914	84.5356	7.54088	32.2686	6.48198	0.783486	0.266905	2.25	1.49796	66.3024	20.7215	5.17367	2.58072	1.5	1.5	5.50852	6.11465	27.3025		7.54088	27.3025	1.52914	680	0.270252	2.1233	1000	1070.47	17.3414	39.3267	0.0474538	0.987615	0.705487	0.0663024	0.00241082	0.086498	0.155484
Ref	B021	2018-10-21	8.92947	8.85356	1.01107	1.02433	2.44328	2.44129	4.61333	4.64521	9.84961	9.6755	16.415	1.47044	100.194	7.54639	17.0378	4.0309	0.783486	0.217769	2.39375	1.52679	45.8482	18.7206	4.1939	2.58959	1.5	1.5	4.10021	4.83077	32.1341		7.54639	32.1341	1.47044	690	0.305586	2.27586	1000	1130.18	19.9045	45.1487	0.0246924	0.712628	0.67086	0.0458482	0.00229131	0.0753598	0.106997
Ref	B022	2019-05-11	10.3128	10.3818	1.0957	1.11432	3.39085	3.37524	6.26928	6.38462	13.4885	17.443	15.836	1.983	134.06	7.592	69.2771	15.8039	1.05688	0.058	2.63333	0.768	129.522	26.0527	8.42369	1.85672	1.42727	1.411	10.2202	9.63347	39.7897		7.592	39.7897	1.983	760	0.358993	3.40702	1000	1213.56	23.8487	54.1102	0.0911541	0.161563	0.225417	0.129522	0.00152998	0.0591647	0.178034
Ref	B023	2019-08-14	7.13182	7.07691	0.913814	0.922723	2.01548	2.01356	3.95101	3.91931	7.66639	6.53933	13.2133	1.714	80.5933	7.8	37.0965	6.85774	0.783486	0.21139	2.25	1.51429	78.5267	21.5586	6.3149	2.64912	4.31212	2.18485	4.36609	4.81017	25.9415		7.8	25.9415	1.714	940	0.260027	2.89568	1000	1052.39	16.6073	37.6592	0.0394644	0.812953	0.522946	0.0785267	0.00251723	0.13156	0.127729
Ref	B024	2019-10-26	8.78952	8.70286	1.07455	1.11562	2.6409	2.60009	5.21201	5.10394	10.3799	10.7708	17.0333	1.48083	102.217	7.35167	22.3575	4.45313	0.783486	0.216678	2.44167	1.62381	54.0598	20.1866	4.67081	2.76974	2.00606	1.84242	4.7195	5.2984	32.4115		7.35167	32.4115	1.48083	540	0.307573	1.90559	1000	1133.42	20.0498	45.4787	0.0414027	0.704477	0.852129	0.0540598	0.00244371	0.0918926	0.116503
BNT	B025	2011-11-15	45.2239	40.1328	3.23226	2.16505	14.0069	15.0065	22.6068	12.4215	213.347	56.69	9.63222	1.98233	504.714	6.47722	396.953	37.8281	3.15221	2.85053	90.0557	12.117	17781.7	11048.1	4963.16	3577.17	28.6614	28.4058	1174.71	1113.55	161.874		6.47722	161.874	1.98233	370	1.03141	2.62574	1000	1936.66	78.1668	177.676	1.07285	2.76372	4.6147	17.7817	1.84708	0.3634	6.26728
BNT	B026	2012-05-10	44.9835	47.6599	2.29463	2.54968	14.2407	15.0195	18.5516	27.0174	110.128	56.69	8.64762	2.62451	249.21	6.796	344.565	22.3333	2.79806	2.39493	73.8228	11.3924	13510.3	9484.79	2827.8	2909.66	23.8815	24.5212	890.196	918.966	180.708		6.796	180.708	2.62451	500	1.12023	4.74897	1000	2008.98	85.7947	195.043	0.689129	2.1379	2.39893	13.5103	1.44833	0.285813	4.71162
BNT	B027	2012-11-16	57.7363	48.269	3.23226	1.92549	17.7989	38.2803	22.6068	10.1512	293.531	56.69	11.495	1.65044	530.357	6.6625	436.063	52.1941	3.54978	3.31129	65.5618	4.6304	34029.8	21427.5	18787.2	5623.76	42.8871	41.8198	1625.1	1509.12	277.931		6.6625	277.931	1.65044	430	1.54706	3.72447	1000	2318.74	123.489	280.893	1.0141	2.14037	1.24324	34.0298	2.42535	0.338651	5.37257
BNT	B028	2013-05-11	52.7503	62.6449	2.29463	3.02332	16.7011	19.9953	18.5516	37.932	158.241	56.69	5.83571	2.62451	300.814	6.8295	678	41.925	3.15959	2.6949	111.575	33.65	19697.2	14947	4648.75	4605.75	33.825	33.125	1395.5	1427.25	238.568		6.8295	238.568	2.62451	540	1.37972	5.76585	1000	2203.73	108.522	246.799	1.25556	1.95322	5.83608	19.6973	2.08998	0.305238	5.78304
BNT	B029	2013-11-09	56.8737	35.6915	3.23226	1.88477	17.521	13.7039	22.6068	10.7679	140.889	56.69	8.31278	1.97212	488.286	6.64986	649.64	28.915	3.76197	3.45754	204.713	35.8202	13545.7	7820.18	4251.13	2897.19	20.3237	19.6936	1352.94	1301.64	145.434		6.64986	145.434	1.97212	390	0.951728	2.90299	1000	1868.79	71.3958	162.263	1.66574	3.63291	12.3391	13.5457	1.5503	0.275837	8.02179
BNT	B030	2014-05-03	40.1502	37.573	2.29463	2.35469	13.184	12.334	18.5516	23.7875	116.046	56.69	9.31429	2.56856	300.814	6.77267	892.442	19.745	2.6914	2.3616	118.147	16.1472	12864.8	5843.52	2443.63	2359.32	18.2559	16.9554	994.137	878.67	144.492		6.77267	144.492	2.56856	470	0.947096	4.00796	1000	1864.75	71.0044	161.372	1.89881	2.49352	4.02878	12.8648	1.26522	0.238794	5.445
BNT	B031	2014-10-05	33.682	36.8877	3.23226	2.25559	10.3686	12.1862	22.6068	10.9732	160.689	56.69	11.1113	2.16005	530.929	6.52033	550.739	12.1752	2.20467	1.90466	103.93	8.13471	15316.5	5789.04	3261.5	2808.76	25.4183	23.718	1076	946.64	142.174		6.52033	142.174	2.16005	380	0.935665	2.71548	1000	1854.73	70.0396	159.176	1.44931	2.03562	2.99568	15.3165	1.51438	0.338638	5.94713
BNT	B032	2015-05-03	34.8701	34.4301	2.19354	2.28771	11.095	10.8805	16.5849	22.1798	105.252	56.69	7.97143	2.62451	269.51	6.77267	558.844	45.046	2.95985	2.37908	67.052	18.5756	9883.66	6238.62	2543.74	2462.51	15.6667	14.5667	954.036	901.138	130.67		6.77267	130.67	2.62451	460	0.878214	3.84472	1000	1803.33	65.2143	148.193	1.21488	2.709	4.83146	9.88366	1.36554	0.223366	6.08082
BNT	B033	2015-10-11	63.0931	61.0118	2.71902	2.68469	19.4121	18.8063	18.3145	30.4346	282.066	56.69	8.78	1.80572	847	6.31	828.571	45.6345	6.02157	5.21873	178.922	28.0458	23718	16568.6	5967.63	5757.41	54.6621	52.435	2090.8	1951.63	229.601		6.31	229.601	1.80572	370	1.34065	2.54444	1000	2175.79	105.061	238.917	2.23938	3.89268	11.0224	23.718	2.64613	0.49909	8.16864
BNT	B034	2016-05-09	21.1254	20.6713	1.72547	1.64775	7.26044	7.07217	12.6175	12.45	57.9973	56.69	20.4	3.596	212.8	7.22	755.916	34.5631	5.17603	0.3	113.103	12.9623	3520.45	132.24	1190.71	1137.21	10.4977	9.16398	1080.77	870.735	80.6727		7.22	80.6727	3.596	620	0.611188	5.72976	1000	1535.7	43.3659	98.4833	1.21922	0.490847	2.26227	3.52045	0.740515	0.211318	8.84145
BNT	B035	2016-10-13	59.2484	46.5984	3.23226	2.17092	18.2652	21.6427	22.6068	13.4486	221.696	56.69	8.78	1.80572	632	6.26	563.632	48.8116	4.09637	3.77505	142.82	23.4281	21963.1	13792.3	8370.74	4302.91	34.671	33.8808	1555.55	1479.93	205.31		6.26	205.31	1.80572	350	1.2328	2.2717	1000	2096.23	95.5778	217.319	1.61038	3.06217	10.313	21.9631	2.05268	0.354484	6.80992
BNT	B036	2017-04-24	32.1332	31.8785	2.07276	2.06093	9.92653	9.82831	18.9747	19.0858	114.043	55.0342	9.23214	2.20083	393.478	6.92619	281.148	41.9683	2.08117	1.76	48.9837	15.875	6044.34	1210.22	1589.63	1493.01	14.9309	13.8787	749.448	633.414	119.975		6.92619	119.975	2.20083	470	0.823648	3.6948	1000	1752.75	60.6691	137.85	0.598188	2.13684	4.29658	6.04434	0.851809	0.228761	4.59496
BNT	B037	2017-07-19	14.4228	14.0079	1.37369	1.40309	4.04031	3.92621	7.23851	7.30996	26.7999	26.565	18.8556	1.99	188.331	7.416	188.368	31.5651	1.30654	0.813102	22.3882	13.7054	1303.38	357.594	450.975	444.826	8.85546	8.73247	273.693	234.25	51.1038		7.416	51.1038	1.99	630	0.433467	3.33421	1000	1319.05	29.472	66.8907	0.298997	1.87581	4.11053	1.30338	0.337232	0.296297	3.50198
BNT	B038	2017-08-17	15.5891	15.1261	1.57071	1.53257	4.6483	4.48827	9.80661	9.75525	28.6698	23.705	20.6287	2.13917	198.64	7.42617	351.357	44.1219	2.04203	1.61355	32.6033	15.465	1414.91	487.855	519.061	500.333	9.55106	9.4029	412.271	346.529	56.2063		7.42617	56.2063	2.13917	650	0.465669	3.76692	1000	1361.54	31.943	72.508	0.540549	3.46501	4.10547	1.41491	0.367476	0.294365	4.77918
BNT	B039	2017-09-17	17.7279	17.3179	1.8172	1.78528	5.48066	5.40448	13.0162	12.7622	35.0487	26.4072	21.4475	2.10222	213.916	7.38772	296.673	56.1965	2.12444	2.16242	35.3103	18.613	1053.95	347.791	552.937	538.918	7.95953	7.79387	448.425	392.497	65.4443		7.38772	65.4443	2.10222	630	0.522181	3.91178	1000	1432.33	36.3317	82.4862	0.47091	4.14112	4.7582	1.05395	0.376253	0.21452	4.75834
BNT	B040	2017-10-18	18.7031	18.1595	1.92789	2.01	5.93979	5.93278	14.179	14.2854	39.3864	29.4648	22.4983	2.07932	229.849	7.28131	337.994	69.8584	2.49635	2.58565	42.2674	20.8848	926.774	306.991	613.566	598.265	7.52595	7.44057	519.566	462.729	69.7179		7.28131	69.7179	2.07932	570	0.547639	3.63064	1000	1462.83	38.329	87.028	0.592973	4.72144	5.75238	0.926774	0.408977	0.194124	5.31702
BNT	B041	2018-04-27	18.2426	18.1445	1.86278	1.871	5.5126	5.43463	36.1716	36.5342	38.1282	81.7992	16.7857	2.37083	202.857	7.51176	178.531	46.821	1.57973	1.41958	20.8049	13.175	367.165	49.8476	369.065	279.042	3.70306	3.71793	363.864	293.986	67.6309		7.51176	67.6309	2.37083	730	0.535257	4.94044	1000	1448.1	37.356	84.8155	0.244562	2.65215	2.66676	0.367165	0.192696	0.0995269	3.46619
BNT	B042	2018-07-22	10.1924	10.4622	1.30063	1.14789	3.1	2.99017	6.60229	6.53592	20.4725	21.935	14.3278	1.8	135.075	7.25875	199.834	54.6571	0.75879	1.19465	14.9549	12.2831	444.381	146.476	228.191	222.514	2.3099	2.0231	161.989	142.85	38.4061		7.25875	38.4061	1.8	510	0.349545	2.24166	1000	1199.33	23.1452	52.5117	0.391832	3.41774	5.47945	0.444381	0.185532	0.0874089	2.72036
BNT	B043	2018-08-22	13.0321	12.1454	1.48208	1.43119	3.77738	3.54145	8.14683	8.09343	25.0867	23.726	15.9333	2.026	166.969	7.5003	185.393	48.0389	1.12452	1.20552	18.8766	12.9404	498.582	142.569	302.338	254.067	2.82387	1.75259	241.318	192.222	44.8737		7.5003	44.8737	2.026	690	0.393034	3.4011	1000	1263.15	26.4024	59.9137	0.268685	3.06722	3.80477	0.498582	0.201138	0.0663798	3.20832
BNT	B044	2018-09-18	17.3708	16.7283	1.64953	1.61461	4.50959	4.30228	10.5333	10.4494	36.3631	26.7443	16.8175	1.92571	215.457	7.62236	165.263	45.1854	1.19913	1.27082	20.2404	12.7176	512.45	124.53	384.335	343.64	3.07419	2.29828	289.623	234.633	59.4384		7.62236	59.4384	1.92571	790	0.485688	4.33056	1000	1387.13	33.4903	76.0257	0.209194	2.61655	2.93671	0.51245	0.247734	0.0686251	3.08623
BNT	B045	2018-10-21	20.0936	19.4401	1.78721	1.74059	5.2208	5.02335	12.5778	12.435	42.9864	32.6079	19.7267	1.83834	248.45	7.75843	248.466	43.2165	1.49349	1.27939	27.6961	12.6254	1237.48	113.555	489.211	403.014	3.65272	2.85953	366.858	284.727	69.1711		7.75843	69.1711	1.83834	920	0.544404	5.20124	1000	1459	38.0745	86.4493	0.270072	2.35007	2.42738	1.23748	0.276227	0.0751036	3.29357
BNT	B046	2019-05-11	27.1658	27.1461	1.77174	1.77848	6.85539	6.79677	22.5443	22.7415	60.5435	56.6896	15.7196	2.03542	349.663	7.3425	185.087	30.3982	2.09206	1.51756	27.1201	10.2375	366.472	42.6245	424.532	398.692	3.44479	3.74002	372.06	347.245	95.6942		7.3425	95.6942	2.03542	620	0.694926	4.55424	1000	1625.58	50.1057	113.815	0.298527	2.18378	2.2479	0.366472	0.245261	0.0746427	3.05098
BNT	B047	2019-08-14	20.3705	20.1102	1.39494	1.35924	4.12162	4.05986	10.8852	10.587	45.2822	26.4625	16.4278	1.92625	270.9	7.5975	154.852	37.6726	1.71962	0.944653	18.7447	9.43306	484.972	141.503	286.726	271.102	3.48319	3.39871	231.59	202.538	66.879		7.5975	66.879	1.92625	770	0.530773	4.5292	1000	1442.71	37.0044	84.0158	0.201106	1.77977	2.08272	0.484972	0.187911	0.0918461	2.41071
BNT	B048	2019-10-26	18.7044	18.5848	1.85768	1.81743	5.59229	5.53812	15.2342	15.2008	42.7456	35.9107	20.2439	1.63409	307.688	7.47625	190.374	42.2861	2.13261	1.61025	31.0984	18.1754	605.929	128.923	506.348	483.644	4.34556	4.21175	373.723	336.979	69.1551		7.47625	69.1551	1.63409	670	0.544309	3.60964	1000	1458.89	38.0671	86.4324	0.284141	2.95834	5.03524	0.605929	0.331516	0.11064	3.89876
BTP-1	B049	2017-07-19	47.9247	48.0665	2.28782	2.55565	10.5971	10.6209	14.5828	14.6643	137.583	45.1031	16.1	1.72312	434.107	7.20517	159.122	30.1949	1.65339	1.40159	24.8203	18.5053	2449.96	382.054	805.086	788.234	8.10106	8.10391	351.385	304.908	163.625		7.20517	163.625	1.72312	550	1.03977	4.78112	1000	1943.61	78.8814	179.303	0.289313	1.34797	3.8705	2.44996	0.405551	0.102735	1.70051
BTP-1	B050	2017-08-17	62.5255	63.625	2.56778	2.61785	13.0881	13.12	17.224	16.7797	158.309	43.0123	18.125	1.93984	503.053	7.30508	339.119	38.3354	2.52125	2.13246	35.7849	13.4407	1689.88	221.952	678.296	648.293	9.90053	9.90195	457.401	369.411	212.726		7.30508	212.726	1.93984	630	1.26605	6.73314	1000	2121.16	98.4904	223.952	0.538285	1.68433	1.9962	1.68988	0.305632	0.100537	1.64951
BTP-1	B051	2017-09-17	79.9734	81.587	3.09015	3.11458	17.4422	17.4179	21.6601	21.5296	225.21	46.0204	18.8857	1.86179	587.03	7.29505	260.116	47.1215	2.17489	2.25862	37.7748	17.8965	1075.79	128.35	758.059	738.202	8.13479	8.02848	477.958	413.176	275.224		7.29505	275.224	1.86179	640	1.53575	7.50056	1000	2311.19	122.471	278.573	0.406431	1.47069	2.38601	1.07579	0.319403	0.0655542	1.48319
BTP-1	B052	2017-10-18	89.1849	91.4424	3.43146	3.42207	19.6596	19.8394	24.7388	25.1768	278.167	51.7062	19.8133	1.85421	643.667	6.9925	332.926	58.2162	2.2986	2.62041	47.7766	17.2052	567.837	34.3984	756.27	736.813	7.91873	7.61926	561.05	488.157	309.777		6.9925	309.777	1.85421	540	1.67806	5.97953	1000	2404.05	135.358	307.935	0.616529	1.56158	2.87734	0.567837	0.306488	0.0562895	1.58526
BTP-1	B053	2018-04-27	66.442	66.0927	2.89942	2.86712	13.9358	13.719	43.4468	43.4342	205.129	95.9028	14.5464	2.42056	453.14	7.4825	171.457	68.6457	1.73131	1.53644	24.3197	13.1589	311.417	34.1499	496.097	458.716	5.50116	6.39635	438.957	349.714	221.347		7.4825	221.347	2.42056	740	1.30435	9.73338	1000	2149.41	101.857	231.619	0.231698	1.17794	1.35193	0.311417	0.213414	0.0627974	1.50987
BTP-1	B054	2018-07-22	43.3008	45.7403	2.045	2.15355	8.92819	9.25763	13.1947	13.3913	136.662	37.3966	11.95	1.54656	406.6	7.35	186.186	38.7767	1.34781	0.959453	18.2746	11.4883	355.291	60.9284	359.565	365.458	3.00224	3.60889	229.674	230.807	152.212		7.35	152.212	1.54656	610	0.984842	4.84299	1000	1897.36	74.2009	168.648	0.305223	0.97422	2.37215	0.355291	0.192614	0.0486367	1.36857
BTP-1	B055	2018-08-22	59.3624	61.0609	2.4023	2.4531	11.8449	11.93	15.4812	15.4801	184.511	40.8466	13.025	1.69906	522.85	7.4875	138.727	36.2195	1.5773	1.25552	21.2996	14.7615	299.881	56.5237	388.322	388.471	2.95924	3.19086	270.564	266.235	201.432		7.4875	201.432	1.69906	700	1.2153	7.01001	1000	2082.96	94.0484	213.837	0.198181	1.0331	2.10577	0.299881	0.186499	0.0339279	1.24504
BTP-1	B056	2018-09-18	80.4213	80.5281	3.04628	3.055	15.8042	15.5998	20.4701	20.3813	259.101	46.2089	14.0714	1.64036	633.53	7.52719	109.612	33.1534	1.43867	1.40578	23.0212	15.5135	261.904	44.5816	508.23	501.503	4.17596	4.21795	333.979	320.86	265.102		7.52719	265.102	1.64036	730	1.49322	8.31362	1000	2282.52	118.649	269.868	0.150154	0.941438	1.86603	0.261904	0.219714	0.0355497	1.18895
BTP-1	B057	2018-10-21	95.3292	94.7626	3.43317	3.39375	18.7953	18.4674	24.5295	24.4187	308.636	55.0586	16.1829	1.57491	737.516	7.59148	85.4639	36.669	1.47752	1.61618	27.0372	19.4999	229.84	43.8707	623.57	627.185	5.11824	6.03823	392.37	384.188	312.416		7.59148	312.416	1.57491	770	1.68875	9.42692	1000	2410.86	136.333	310.156	0.110992	0.957027	2.06853	0.22984	0.26015	0.0442902	1.23869
BTP-1	B058	2019-05-11	60.2268	59.1374	2.6272	2.64759	14.0414	13.8468	30.8977	30.6765	183.018	70.7289	13.1393	1.88028	576.875	7.3	185.216	35.2726	1.95173	1.58887	32.6002	12.1924	346.61	21.716	505.475	490.395	4.36843	4.54241	407.71	391.504	204.52		7.3	204.52	1.88028	620	1.22924	6.38992	1000	2093.54	95.2664	216.61	0.298736	1.29256	1.90807	0.34661	0.234242	0.0476811	1.80741
BTP-1	B059	2019-08-14	52.9356	53.2678	2.10089	2.1134	10.1805	10.1349	15.7042	15.6835	154.411	37.6191	14.85	1.72906	391.95	7.665	130.122	35.6699	1.80678	1.05159	19.9203	10.1553	382.335	50.5288	383.637	371.484	3.55106	4.05391	260.26	237.283	174.602		7.665	174.602	1.72906	820	1.0917	7.763	1000	1986.11	83.3359	189.445	0.158686	0.963254	1.30817	0.382335	0.187041	0.0486454	1.25252
BTP-1	B060	2019-10-26	70.1578	70.0295	2.98359	2.99297	15.2072	15.2414	22.4404	22.6251	224.538	50.7244	16.1333	1.35571	586.6	7.67	142.338	35.7176	1.81517	1.53439	25.5731	17.6369	361.023	50.3707	574.206	549.235	4.2703	4.0526	341.507	317.968	237.433		7.67	237.433	1.35571	810	1.3748	7.70518	1000	2200.23	108.085	245.804	0.175725	1.11609	2.28896	0.361023	0.249626	0.0374946	1.29358
BTP-2	B061	2011-11-15	72.7923	67.2099	3.60114	3.36385	22.2761	20.2414	27.4236	23.952	264.968	0	1.725	1.48	668	5.996	531.29	99.0431	6.26725	5.51787	132.976	34.3596	15890.3	7161.5	4841.52	4879.77	46.6395	46.6725	1908.59	1874.11	250.97		5.996	250.97	1.48	300	1.43315	1.69219	1000	2241.25	113.276	257.628	1.77097	3.85017	20.3048	15.8903	2.17725	0.412025	7.27448
BTP-2	B062	2012-05-10	35.4696	35.0652	2.41665	2.32403	11.5063	11.3015	18.5208	18.562	128.322	56.69	9.73333	2.68867	417.15	7.0025	705.423	43.5695	3.08336	2.49984	96.4968	29.7311	7770.97	1086.54	1952.96	1883.1	16.6481	16.7212	1112.29	913.719	133.987		7.0025	133.987	2.68867	530	0.894905	4.96439	1000	1818.45	66.612	151.375	1.33099	2.79341	5.98888	7.77097	1.03556	0.251024	6.03615
BTP-2	B063	2012-11-16	72.7923	67.2099	3.60114	3.36385	22.2761	20.2414	27.4236	23.952	264.968	0	1.725	1.48	668	5.996	531.29	99.0431	6.26725	5.51787	132.976	34.3596	15890.3	7161.5	4841.52	4879.77	46.6395	46.6725	1908.59	1874.11	250.97		5.996	250.97	1.48	300	1.43315	1.69219	1000	2241.25	113.276	257.628	1.77097	3.85017	20.3048	15.8903	2.17725	0.412025	7.27448
BTP-2	B064	2013-05-11	35.4696	35.0652	2.41665	2.32403	11.5063	11.3015	18.5208	18.562	128.322	56.69	9.73333	2.68867	417.15	7.0025	705.423	43.5695	3.08336	2.49984	96.4968	29.7311	7770.97	1086.54	1952.96	1883.1	16.6481	16.7212	1112.29	913.719	133.987		7.0025	133.987	2.68867	530	0.894905	4.96439	1000	1818.45	66.612	151.375	1.33099	2.79341	5.98888	7.77097	1.03556	0.251024	6.03615
BTP-2	B065	2013-11-09	72.7923	67.2099	3.60114	3.36385	22.2761	20.2414	27.4236	23.952	264.968	0	1.725	1.48	668	5.996	531.29	99.0431	6.26725	5.51787	132.976	34.3596	15890.3	7161.5	4841.52	4879.77	46.6395	46.6725	1908.59	1874.11	250.97		5.996	250.97	1.48	300	1.43315	1.69219	1000	2241.25	113.276	257.628	1.77097	3.85017	20.3048	15.8903	2.17725	0.412025	7.27448
BTP-2	B066	2014-05-03	35.4696	35.0652	2.41665	2.32403	11.5063	11.3015	18.5208	18.562	128.322	56.69	9.73333	2.68867	417.15	7.0025	705.423	43.5695	3.08336	2.49984	96.4968	29.7311	7770.97	1086.54	1952.96	1883.1	16.6481	16.7212	1112.29	913.719	133.987		7.0025	133.987	2.68867	530	0.894905	4.96439	1000	1818.45	66.612	151.375	1.33099	2.79341	5.98888	7.77097	1.03556	0.251024	6.03615
BTP-2	B067	2014-10-05	72.7923	67.2099	3.60114	3.36385	22.2761	20.2414	27.4236	23.952	264.968	56.69	1.725	1.48	521	6.58	531.29	99.0431	6.26725	5.51787	132.976	34.3596	15890.3	7161.5	4841.52	4879.77	46.6395	46.6725	1908.59	1874.11	250.97		6.58	250.97	1.48	380	1.43315	2.97478	1000	2241.25	113.276	257.628	1.39813	3.85017	11.5503	15.8903	2.17725	0.412025	7.27448
BTP-2	B068	2015-05-03	21.2068	20.8751	2.48911	2.15171	7.75616	7.35807	12.3303	12.1468	60.7793	56.69	9.73333	2.68867	235.5	7.24	1302.33	51.9243	5.13345	2.89936	116.164	15.1696	5359.54	89.5052	1021.39	826.77	0.4	0.4	966.414	636.063	82.3575		7.24	82.3575	2.68867	590	0.620764	4.70428	1000	1546.31	44.1309	100.223	2.20735	4.67063	3.22465	5.35954	0.534672	0.00906394	6.34646
BTP-2	B069	2015-10-11	68.4589	68.0801	3.45677	3.47844	20.8938	20.811	27.9481	27.8751	284.063	56.69	1.725	1.48	799	5.73	776.171	53.6292	6.8345	5.73573	183.428	22.7787	18210.5	6926.01	5150.96	5181.81	50.0185	50.4176	2129.17	2071.42	255.485		5.73	255.485	1.48	270	1.45243	1.3224	1000	2254.6	114.998	261.549	2.87471	3.94905	17.2253	18.2105	2.29833	0.438423	7.91982
BTP-2	B070	2016-05-09	20.8674	20.5214	1.71579	1.66674	7.06452	6.93915	12.8155	12.9552	55.3932	56.69	23.2	3.986	203.1	7.57	756.86	54.0535	0.3	0.3	94.1233	45.1549	3144.26	23.04	1044.34	988.842	9.77556	12.8848	960.255	679.614	79.7514		7.57	79.7514	3.986	810	0.605931	8.65399	1000	1529.84	42.9466	97.5296	0.934395	0.495106	5.21781	3.14426	0.646371	0.30002	6.96829
BTP-2	B071	2016-10-13	72.7923	67.2099	3.60114	3.36385	22.2761	20.2414	27.4236	23.952	264.968	56.69	1.725	1.48	684	5.27	531.29	99.0431	6.26725	5.51787	132.976	34.3596	15890.3	7161.5	4841.52	4879.77	46.6395	46.6725	1908.59	1874.11	250.97		5.27	250.97	1.48	130	1.43315	0.839213	1000	2241.25	113.276	257.628	4.08685	3.85017	40.9426	15.8903	2.17725	0.412025	7.27448
BTP-2	B072	2017-04-24	44.5479	41.1527	2.61207	2.34498	12.5694	11.9246	23.3903	21.2705	144.298	59.3547	7.54167	2.12625	470.978	6.92712	262.761	52.3117	2.06107	1.7725	49.3423	15.725	5833.63	1200.68	1551.33	1528.08	15.3309	14.0525	753.641	655.977	151.739		6.92712	151.739	2.12625	480	0.982544	4.12649	1000	1895.39	74.0059	168.204	0.547418	1.80399	3.81074	5.83363	0.806209	0.189884	3.89988
BTP-2	B073	2017-10-18	64.6546	63.6547	3.10374	3.10744	15.4831	15.5535	22.2001	23.2702	211.214	53.232	17.8285	1.87465	610.335	7.22233	225.643	31.5672	1.34322	1.44208	24.2965	9.8304	879.172	30.5809	772.558	754.234	7.87718	8.21697	483.061	406.82	222.812		7.22233	222.812	1.87465	590	1.31081	6.21644	1000	2154.14	102.427	232.917	0.382446	1.10014	1.58136	0.879172	0.350132	0.0802228	1.74663
BTP-2	B074	2018-04-27	61.3206	61.3857	2.63504	2.5889	13.6333	13.6676	30.9615	31.1349	190.465	71.9897	14.0375	2.09875	467.581	7.35675	153.632	56.7946	1.34775	1.49331	19.4532	9.89583	390.715	44.5538	360.697	292.083	5.484	5.9182	446.345	342.062	209.392		7.35675	209.392	2.09875	660	1.25114	7.46065	1000	2110.02	97.1828	220.974	0.232775	1.19356	1.3264	0.390715	0.138426	0.0608976	1.54797
BTP-2	B075	2018-07-22	44.5357	44.7517	2.28545	1.33153	9.83218	9.85899	14.8324	14.7525	139.702	36.3134	11.0312	1.74938	418.1	7.34	162.503	38.8442	1.0428	0.772682	13.1904	7.15354	415.953	60.3803	240.485	221.81	2.17681	2.15239	224.521	200.771	152.22		7.34	152.22	1.74938	620	0.98488	5.28439	1000	1897.39	74.2041	168.656	0.262102	0.784545	1.35371	0.415953	0.116903	0.0290064	1.19042
BTP-2	B076	2018-08-22	54.7453	55.0599	2.60494	2.0717	11.7362	11.9577	17.096	17.3387	168.327	41.3059	11.4812	1.81188	520.175	7.52	103.479	26.4134	1.18971	1.00604	13.0607	7.79057	286.369	38.6259	247.734	233.235	2.45095	2.25828	255.801	233.643	186.574		7.52	186.574	1.81188	730	1.1474	7.27661	1000	2030.47	88.1449	200.394	0.141751	0.876796	1.07063	0.286369	0.114867	0.0256201	1.16592
BTP-2	B077	2018-09-18	68.1082	68.4608	3.1196	2.73632	14.8478	14.8908	21.9622	22.1019	214.154	46.8301	11.7812	1.73771	626.883	7.56167	87.1803	21.9919	1.25046	1.42071	12.2148	8.40291	264.86	38.8041	273.292	255.944	3.39052	3.12742	333.739	309.488	232.077		7.56167	232.077	1.73771	750	1.35148	8.32349	1000	2183.57	106.019	241.098	0.11624	1.05123	1.00954	0.26486	0.117213	0.0294987	1.28366
BTP-2	B078	2018-10-21	84.4879	84.9325	3.61484	3.52174	18.2726	18.3375	27.6317	27.8253	273.511	59.7853	13.7508	1.62367	761.95	7.57333	52.9282	19.8105	1.52362	1.75463	12.9587	8.95188	195.641	48.112	367.847	353.53	5.0795	4.88938	450.551	436.411	287.355		7.57333	287.355	1.62367	760	1.5862	9.03713	1000	2344.63	127.022	288.942	0.0696424	1.10618	0.990566	0.195641	0.150782	0.0384924	1.51038
BTP-2	B079	2019-05-11	58.3924	57.8512	2.72786	2.71679	14.5001	14.5424	34.2163	33.5872	174.56	77.4336	12.5167	1.90562	596.125	7.34	203.174	34.6501	1.59495	1.48968	24.3793	7.34583	553.389	48.1258	373.098	324.817	4.64938	4.95438	465.758	436.551	204.173		7.34	204.173	1.90562	640	1.22768	6.7053	1000	2092.36	95.1296	216.299	0.317459	1.21341	1.09553	0.553389	0.15524	0.0520803	2.01828
BTP-2	B080	2019-08-14	37.8644	38.0079	1.97558	1.88078	8.64599	8.64531	14.6374	14.7885	113.919	33.7959	14.2812	1.77437	321.05	7.64	90.0141	24.0079	1.33662	0.789394	12.0131	6.72759	466.258	35.9227	302.126	291.818	3.35358	3.28902	232.322	204.774	130.4		7.64	130.4	1.77437	810	0.876851	6.52515	1000	1802.08	65.1003	147.934	0.111128	0.90026	1.03102	0.466258	0.161934	0.0505223	1.38423
BTP-2	B081	2019-10-26	51.4857	50.9988	2.88619	2.76051	12.2005	12.2121	23.4456	23.7487	159.272	57.3206	14.1875	1.54042	516.533	7.59	73.3372	20.9729	1.41278	1.19293	10.1264	8.8184	358.054	24.8204	357.389	349.33	3.66906	3.75935	306.724	280.735	177.488		7.59	177.488	1.54042	760	1.10521	6.6569	1000	1996.98	84.4995	192.094	0.0964964	1.07937	1.3247	0.358054	0.174929	0.0444896	1.46145
Gage	B082	2011-11-15	34.9436	34.3269	5.42996	3.97145	15.9771	15.7284	35.2967	20.202	204.506	74.56	35.398	2.00353	517.219	7.21333	292.198	32.7747	1.91848	1.41296	35.0533	8.83547	3130.71	169.933	1220.4	1187.01	11.7949	10.7492	577.205	448.811	150.359		7.21333	150.359	2.00353	570	0.975826	5.16477	1000	1889.63	73.4359	166.907	0.512628	1.44796	1.71072	3.13071	0.628168	0.146375	2.68899
Gage	B083	2012-05-10	43.4936	43.4549	3.95173	3.39476	18.5359	18.2757	23.8934	24.5741	141.332	74.56	33.6	2.10976	407.145	7.51468	1057.22	35.0517	3.28092	2.09173	83.3329	12.2085	6220.94	131.932	1361.59	1188.59	13.5323	11.0953	926.127	683.55	183.613		7.51468	183.613	2.10976	740	1.13372	8.0838	1000	2019.68	86.9603	197.697	1.42867	1.84502	1.51024	6.22094	0.588504	0.127591	3.45757
Gage	B084	2012-11-16	43.6537	45.6102	5.42996	4.87444	19.9975	21.4815	35.2967	25.3692	210.714	74.56	39.974	2.11264	654.221	7.80909	221.723	42.7218	1.91102	1.69913	31.6591	10.672	2201.7	136.62	1230.87	1279.17	13.6136	12.8575	678.945	587.908	202.181		7.80909	202.181	2.11264	940	1.21868	11.3747	1000	2085.54	94.344	214.51	0.235876	1.39423	0.938217	2.2017	0.613353	0.136283	2.74071
Gage	B085	2013-05-11	48.9993	49.0144	3.95173	3.39476	23.5473	23.4181	23.8934	24.5741	141.332	74.56	33.6	2.51087	480.831	7.33016	861.514	34.9665	3.11933	2.19506	67.3996	15.5736	4633.55	128.738	980.034	815.33	12.7576	10.0358	879.515	680.345	218.642		7.33016	218.642	2.51087	680	1.29237	8.58521	1000	2140.63	100.803	229.219	1.26693	1.69847	1.81401	4.63355	0.380883	0.0995586	2.9681
Gage	B086	2013-11-09	37.713	35.852	5.42996	4.04836	17.7881	16.3908	35.2967	20.7024	202.324	74.56	35.2143	2.81585	435.445	7.60306	288.71	28.732	1.77812	1.46569	34.9129	8.89761	2814.6	195.495	1206.97	1147.38	12.2724	10.3675	582.466	468.772	156.889		7.60306	156.889	2.81585	810	1.00748	10.0804	1000	1916.58	76.1253	173.029	0.356432	1.45482	0.882663	2.8146	0.598656	0.13619	2.70921
Gage	B087	2014-05-03	42.4885	42.0858	3.95173	3.39476	16.5596	16.2545	23.8934	24.5741	141.332	74.56	33.6	2.0626	505.763	7.4209	695.608	30.2925	2.92963	2.0617	88.1665	9.03424	6067.97	187.299	1442.8	1317.29	12.952	11.3943	932.73	694.191	171.882		7.4209	171.882	2.0626	680	1.07891	6.98014	1000	1975.75	82.236	186.94	1.02295	1.91091	1.29428	6.06797	0.666733	0.138556	3.71344
Gage	B088	2014-10-05	33.8216	32.9514	5.42996	3.62469	15.1181	13.6222	35.2967	18.1984	194.733	74.56	31.9198	3.17657	511.884	7.38539	322.229	24.8217	1.78351	1.31946	40.2417	8.37273	3459.38	212.39	1249.79	1213.55	12.0868	10.4638	583.765	452.004	138.261		7.38539	138.261	3.17657	710	0.916259	8.34368	1000	1837.57	68.4052	155.456	0.453844	1.44005	1.00348	3.45938	0.660414	0.152968	2.9076
Gage	B089	2015-05-03	38.903	38.3345	4.0169	3.17797	15.9215	15.2577	21.6698	22.2498	125.758	74.56	33.6	2.62851	466.736	7.56108	1516.43	35.9347	3.43367	1.87983	86.9248	10.635	7451.3	119.294	1355.18	1139.46	10.8624	8.8012	884.426	586.905	158.421		7.56108	158.421	2.62851	780	1.01485	9.22197	1000	1922.8	76.7537	174.459	1.94415	1.85232	1.15323	7.4513	0.592604	0.114668	3.36413
Gage	B090	2015-10-11	37.6405	37.2342	5.42996	4.09778	16.753	16.4234	35.2967	21.9492	206.369	74.56	35.2143	4.54405	560.256	7.46056	389.478	30.2974	1.48864	1.10814	50.7926	8.76204	4041.6	184.924	1398.04	1359.06	14.0837	12.6126	665.302	491.373	160.472		7.46056	160.472	4.54405	800	1.0247	12.9646	1000	1931.05	77.5936	176.371	0.486847	1.08143	0.675843	4.0416	0.703791	0.162546	2.78602
Gage	B091	2016-05-09	36.3022	35.9074	3.52161	3.09761	15.2197	14.7888	21.7744	22.3843	122.531	74.56	31.3	2.42053	469.4	7.2075	1239.73	48.8415	2.60166	1.57132	95.615	15.4982	6468.28	125.917	1238.97	1041.8	12.8243	10.2097	934.186	631.46	150.436		7.2075	150.436	2.42053	600	0.976204	5.9604	1000	1889.96	73.468	166.98	2.06622	1.60963	2.60019	6.46828	0.55123	0.138968	3.78166
Gage	B092	2016-10-13	38.1842	37.7256	5.42996	4.15604	17.4686	16.7974	35.2967	21.4029	202.324	74.56	35.2143	2.37301	624	7.514	297.683	31.0904	1.81275	1.4599	37.1643	9.05517	3068.44	191.133	1271.83	1257.45	12.9804	11.8189	624.035	506.794	163.237		7.514	163.237	2.37301	740	1.03792	8.27434	1000	1942.07	78.723	178.943	0.402275	1.40656	1.09437	3.06844	0.647478	0.150132	2.83216
Gage	B093	2017-04-24	42.328	40.1475	3.97944	3.76517	16.2623	15.3106	29.5232	29.767	157.308	75.2453	34.2568	2.61661	498.78	7.44024	726.646	37.6111	2.89601	1.50485	72.8932	7.79734	7887.95	109.923	1368.91	1069.38	14.0543	10.386	925.807	508.532	163.162		7.44024	163.162	2.61661	720	1.03757	8.31825	1000	1941.78	78.6926	178.873	1.00923	1.45037	0.937377	7.88795	0.550724	0.131982	2.84297
Gage	B094	2017-07-19	45.2415	45.7896	5.03886	4.98575	16.5472	16.4445	30.1844	30.6232	131.819	50.218	36.49	2.80651	318.05	7.485	283.023	25.791	2.01377	0.905044	15.2126	7.21114	920.253	42.6899	307.105	257.417	3.75881	3.09492	262.987	183.256	181.904		7.485	181.904	2.80651	750	1.12579	9.7771	1000	2013.4	86.275	196.136	0.377363	0.803921	0.737554	0.920253	0.127852	0.0358727	0.934327
Gage	B095	2017-08-17	36.6905	36.4581	4.83932	4.70471	14.4817	14.3906	30.0558	30.104	98.0749	45.4146	38.4943	3.02244	405.024	7.59203	530.587	35.6617	2.30133	1.01925	21.6467	6.72742	1910.75	64.2242	516.433	449.686	6.50378	5.77496	380.367	221.934	150.172		7.59203	150.172	3.02244	810	0.974915	10.2792	1000	1888.85	73.3587	166.731	0.655045	1.04548	0.654469	1.91075	0.238074	0.0787223	1.33109
Gage	B096	2017-09-17	42.3175	41.8104	5.19551	5.11199	16.6954	16.6871	31.6805	32.3924	115.553	49.1848	42.1127	2.92101	482.47	7.59902	409.945	34.3413	2.13647	1.04953	18.8374	7.57301	1396.47	47.9061	430.09	372.591	5.20015	4.64792	336.711	213.426	172.975		7.59902	172.975	2.92101	810	1.08406	10.9388	1000	1979.92	82.6782	187.947	0.506105	0.968154	0.692305	1.39647	0.188185	0.056217	1.13557
Gage	B097	2017-10-18	47.9964	47.6998	5.33086	5.37565	17.8746	17.953	36.6972	37.6903	140.104	65.1364	44.3867	2.78231	546.006	7.35993	348.776	32.1348	1.8781	1.11982	18.3678	8.14272	1169.93	44.011	417.221	366.157	5.21419	4.68304	367.166	258.807	192.877		7.35993	192.877	2.78231	700	1.17637	8.90408	1000	2053.07	90.6578	206.116	0.498251	0.951931	0.914493	1.16993	0.178347	0.0516562	1.25564
Gage	B098	2018-04-27	55.2447	55.5157	4.19389	4.10148	16.3351	16.3734	39.7618	39.9498	164.008	84.2364	34.6424	3.23898	458.368	7.45308	187.824	42.3805	1.18154	0.786725	22.4036	7.63367	496.86	54.8253	190.654	150.636	3.73033	2.46785	328.552	292.738	205.878		7.45308	205.878	3.23898	770	1.23536	11.4033	1000	2098.17	95.8016	217.829	0.243928	0.636836	0.669425	0.49686	0.0717941	0.02576	1.34389
Gage	B099	2018-07-22	42.3895	41.259	4.44231	4.4313	14.3897	13.0388	25.035	25.1708	130.679	45.6253	30.0933	2.32482	487.056	7.68974	182.126	23.2651	2.01377	0.871681	11.3719	6.60952	517.517	52.191	224.764	189.973	2.78456	1.39635	196.348	152.801	156.588		7.68974	156.588	2.32482	860	1.00602	9.41773	1000	1915.36	76.0018	172.748	0.211774	0.866462	0.701817	0.517517	0.0991841	0.0183726	0.88453
Gage	B100	2018-08-22	46.5429	49.872	4.63448	4.61065	15.7216	15.4174	26.9629	27.0142	141.359	48.2337	30.3767	2.36315	537.173	7.76724	177.381	18.6871	2.01377	0.825181	11.1308	6.46995	514.197	48.3123	205.371	146.675	2.58721	1.28151	198.277	155.242	187.864		7.76724	187.864	2.36315	910	1.15335	11.4306	1000	2035.14	88.6605	201.568	0.194924	0.715463	0.566019	0.514197	0.0720716	0.0144541	0.770174
Gage	B101	2018-09-18	51.2913	53.6852	5.21224	5.17976	17.7375	17.4901	29.4192	29.462	160.299	51.54	32.2812	2.35014	572.505	7.80918	146.656	17.2407	1.84507	0.820134	11.1239	6.81636	427.108	40.6705	184.262	137.081	2.34167	1.35828	191.273	155.473	205.906		7.80918	205.906	2.35014	940	1.23549	12.5014	1000	2098.26	95.8125	217.854	0.156017	0.663813	0.545247	0.427108	0.065331	0.0141764	0.713659
Gage	B102	2018-10-21	63.8827	68.7766	5.79249	5.70736	21.0021	21.0915	40.1714	40.1837	205.574	77.0793	39.3722	2.33602	687.676	7.69713	87.4267	13.8731	1.42736	0.868984	11.3408	6.48994	254.107	45.1068	167.537	122.778	2.89549	1.54934	252.046	226.061	258.377		7.69713	258.377	2.33602	860	1.46474	12.743	1000	2263.07	116.098	264.056	0.101659	0.593269	0.509293	0.254107	0.0542528	0.0133451	0.856111
Gage	B103	2019-05-11	49.7736	49.4155	4.17867	4.16424	15.9825	16.0035	40.712	40.6939	148.587	84.6398	31.4841	2.46899	629.825	7.4625	167.693	23.1374	1.27209	0.823432	17.4508	4.9415	530.406	34.8266	209.598	146.169	3.66898	2.48779	298.213	260.726	189.137		7.4625	189.137	2.46899	730	1.15921	8.84884	1000	2039.72	89.1683	202.724	0.229717	0.710339	0.558435	0.530406	0.0716616	0.0279	1.28611
Gage	B104	2019-08-14	33.6577	33.6436	3.46795	3.45133	11.2917	11.2403	22.532	22.8181	96.035	41.0015	28.295	2.21861	346.45	7.925	174.461	19.8205	2.01377	0.552522	11.6313	5.90557	544.776	36.4949	218.028	186.483	2.6294	2.29746	194.818	151.328	130.188		7.925	130.188	2.21861	1100	0.87578	10.2333	1000	1801.11	65.0107	147.73	0.158601	0.630892	0.577094	0.544776	0.103538	0.0353397	1.02435
Gage	B105	2019-10-26	50.9424	50.4318	5.21712	5.04164	16.8484	16.7639	34.5605	35.3447	155.945	69.3593	33.1633	2.12324	597.8	7.90667	164.802	12.9907	1.68291	0.835015	13.2751	8.07038	448.695	21.4153	161.125	137.172	2.50294	2.13164	204.666	170.649	194.801		7.90667	194.801	2.12324	1000	1.18516	12.2797	1000	2059.86	91.4222	207.856	0.164802	0.70456	0.657214	0.448695	0.0665929	0.0233164	0.820993
Main	B106	2011-11-15	31.7715	30.1368	2.74427	2.33376	6.89133	6.76951	15.9218	13.0131	91.3554	41.4242	30.2	1.3552	307	7.3	37.487	64.9918	1.2099	0.806776	2.49251	4.48135	321.549	0.1	299.768	272.746	4.48923	6.51653	209.782	166.827	103.044		7.3	103.044	1.3552	550	0.734675	3.31469	1000	1666.15	53.3427	121.179	0.0681581	1.09814	1.35197	0.321549	0.163698	0.122164	1.3767
Main	B107	2012-05-10	31.3344	31.9496	2.41969	2.10054	6.94048	7.04808	15.9851	16.0333	61.934	41.4242	35.2	3.0414	280.207	7.16154	159.536	52.5248	0.692808	0.550144	11.5726	6.25656	381.18	100	248.008	227.26	2.98868	1.12726	175.688	162.292	108.713		7.16154	108.713	3.0414	590	0.764849	5.64719	1000	1696.14	55.8152	126.805	0.2704	0.719284	1.10791	0.38118	0.133987	0.0201962	1.27986
Main	B108	2012-11-16	35.1087	31.1946	2.74427	2.33376	7.53561	6.79719	15.9218	13.0131	80.7481	41.4242	44	1.44877	265	8.18667	147.655	84.852	0.754951	0.553388	11.7659	6.13639	290.193	19.7449	246.87	175.88	1.97271	1.86349	266.979	200.779	105.797		8.18667	105.797	1.44877	1300	0.74938	8.35375	1000	1680.85	54.546	123.917	0.11358	0.738462	0.734567	0.290193	0.104638	0.0341637	1.62028
Main	B109	2013-05-11	40.908	41.4648	2.41969	2.10054	9.91752	10.1226	15.9851	16.0333	61.934	41.4242	35.2	3.0414	280.207	7.16154	90.2688	54.628	0.968792	0.905496	10.147	11.1824	118.816	100	236.2	217.952	3.9672	2.62776	281.264	272.808	145.103		7.16154	145.103	3.0414	610	0.950104	6.68055	1000	1867.37	71.2585	161.95	0.147982	0.95305	1.67387	0.118816	0.116716	0.0368765	1.68452
Main	B110	2013-11-09	18.7568	18.7304	2.74427	1.18236	4.40384	4.41616	15.9218	5.57158	30.7385	8.4942	29.5603	2.43375	171.566	7.7751	91.3232	30.2768	0.52568	0.304032	5.84016	3.49368	192.264	100	106.834	88.8368	2.65384	0.66056	105.856	88.5536	64.9023		7.7751	64.9023	2.43375	950	0.518923	6.35002	1000	1428.37	36.077	81.907	0.0961297	0.58589	0.550184	0.192264	0.0621946	0.0183097	1.08115
Main	B111	2014-05-03	35.9808	36.4212	2.41969	2.10054	8.92124	9.02172	15.9851	16.0333	61.934	41.4242	35.2	1.23478	352.312	7.1892	192.684	86.6324	0.952236	0.751	16.8972	6.46164	539.56	100	393.96	379.57	3.24952	1.68109	253.028	219.94	127.99		7.1892	127.99	1.23478	490	0.86465	3.14045	1000	1790.92	64.081	145.614	0.393233	0.868559	2.05755	0.53956	0.211941	0.0262339	1.51043
Main	B112	2014-10-05	21.9156	24.9785	2.74427	1.56616	4.71184	4.6005	15.9218	8.05209	48.1619	19.4709	32.7802	2.10347	191.711	7.85673	142.336	66.1728	0.617244	0.472854	9.23483	5.95456	352.964	71.4659	206.832	179.505	2.94897	1.68511	168.617	141.732	81.2499		7.85673	81.2499	2.10347	1000	0.614474	6.98263	1000	1539.35	43.6283	99.08	0.142336	0.769526	0.852768	0.352964	0.11661	0.0386242	1.43048
Main	B113	2015-05-03	26.3748	25.5911	2.48735	2.04713	7.33139	6.89251	14.2518	14.261	57.9813	41.4242	35.2	3.0414	281.853	7.40077	897.753	55.6928	1.56943	1.03087	39.5337	7.33554	2086.8	75.9328	578.44	450.441	1.82961	1.01071	392.551	231.131	92.2085		7.40077	92.2085	3.0414	690	0.675808	6.46513	1000	1605.61	48.5573	110.292	1.30109	1.52539	1.13463	2.0868	0.280541	0.0208148	2.09563
Main	B114	2015-10-11	38.4459	36.6134	2.74427	2.56542	8.17989	7.92756	15.9218	15.3757	105.833	41.4242	39.22	1.4429	256	7.84	269.434	86.8159	0.3	0.3	25.6257	6.41131	1112.81	21.2521	602.755	558.667	6.5	6.5	367.464	293.687	123.968		7.84	123.968	1.4429	980	0.844158	6.53313	1000	1771.97	62.3731	141.727	0.274933	0.355384	0.981352	1.11281	0.31528	0.104212	2.0722
Main	B115	2016-05-09	29.4735	29.1382	2.28436	2.20737	7.63981	7.53344	19.4518	19.5779	69.8393	41.4242	35.2	2.458	305	7.37	565.022	93.7692	0.3	0.3	44.6056	11.3796	642.925	10.8039	657.724	607.045	6.5	6.5	482.483	360.405	103.695		7.37	103.695	2.458	650	0.738164	5.68389	1000	1669.65	53.6279	121.828	0.869264	0.406414	2.00208	0.642925	0.363576	0.121206	2.95831
Main	B116	2016-10-13	35.1087	31.1946	2.74427	2.33376	7.53561	6.79719	15.9218	13.0131	83.0088	41.4242	39.22	1.4429	265	7.82896	143.014	73.6273	0.754951	0.553388	11.3526	5.66697	454.656	14.3978	319.339	270.209	3.31789	3.60117	259.064	201.142	105.797		7.82896	105.797	1.4429	970	0.74938	5.89425	1000	1680.85	54.546	123.917	0.147437	0.738462	0.96144	0.454656	0.160757	0.0660208	1.6232
Main	B117	2017-04-24	31.9726	24.8427	2.77543	1.88202	8.24621	6.84953	22.4251	15.0601	58.616	51.5214	38.2094	2.43375	382.833	7.70833	153.589	119.127	0.459273	0.420552	8.09205	4.90431	452.505	916.507	335.608	432.386	2.62885	1.6449	209.012	271.108	90.1643		7.70833	90.1643	2.43375	880	0.664512	7.20874	1000	1593.67	47.645	108.217	0.174533	0.632873	0.680328	0.452505	0.271315	0.0345241	2.50523
Main	B118	2017-10-18	20.1814	20.5009	2.50653	2.74473	4.59409	4.54075	13.412	13.1656	42.4233	19.4709	31.7155	2.43375	209.833	7.04843	108.122	46.4494	0.574219	0.341059	8.47471	5.23365	303.594	83.6013	135.887	123.163	2.76308	1.01079	108.29	98.1474	69.8324		7.04843	69.8324	2.43375	480	0.548315	3.28415	1000	1463.63	38.3822	87.149	0.225254	0.622012	1.59361	0.303594	0.0841491	0.0263349	1.1262
Main	B119	2018-04-27	38.532	38.0978	2.98745	2.49078	9.24329	9.24649	26.1857	23.9267	84.53	42.7718	39.6671	2.43375	447.333	8.03333	129.682	44.4666	0.606852	0.486868	12.4863	6.34514	230.631	70.1293	172.073	140.096	2	1.0327	151.286	127.94	133.098		8.03333	133.098	2.43375	1200	0.890442	12.3778	1000	1814.42	66.2379	150.523	0.108068	0.546772	0.512623	0.230631	0.0772126	0.0155907	0.84997
Main	B120	2018-10-21	35.1157	34.8403	3.01116	2.97925	6.7426	6.55408	16.4795	16.3974	101.594	41.4242	36.0258	2.43375	367	8.28	122.22	38.1796	0.593058	0.449568	11.5159	8.21736	209.244	26.3906	163.052	107.814	1.5	1.5	147.795	115.005	113.893		8.28	113.893	2.43375	1500	0.792075	14.3463	1000	1722.64	58.0569	131.905	0.0814802	0.567583	0.572785	0.209244	0.0625865	0.0258367	0.871876
Main	B121	2019-05-11	28.7868	26.1979	2.88144	2.1864	7.21769	6.72852	24.3054	19.4934	61.8518	41.4242	36.0258	2.43375	448	7.8	174.625	81.5043	0.593058	0.449568	11.5159	6.6282	362.29	364.29	245.237	242.816	2.52675	1.09956	172.786	175.536	93.0477		7.8	93.0477	2.43375	970	0.680427	8.02182	1000	1610.47	48.9309	111.142	0.180026	0.660715	0.826272	0.36229	0.150774	0.0224716	1.57939
Main	B122	2019-08-14	17.1472	16.9024	2.63269	2.80336	3.85942	3.84295	14.1789	13.9736	30.7385	8.4942	29.5603	2.43375	164.2	8.34	123.872	39.1137	0.5648	0.286804	6.9541	3.74179	388.152	100	140.022	121.426	2.76898	0.76619	103.271	87.0566	57.983		8.34	57.983	2.43375	1600	0.476708	10.263	1000	1375.72	32.7952	74.4454	0.0774202	0.601635	0.364592	0.388152	0.0882634	0.0233629	1.1694
Main	B123	2019-11-07	23.915	24.0858	2.63269	2.80336	5.13122	5.04408	14.1789	13.9736	57.2159	24.9592	32.793	2.43375	264.75	8.25	111.646	44.3819	0.578929	0.368186	9.23501	5.97958	280.007	69.2987	142.678	119.326	2.44731	1.1331	118.166	102.362	80.8475		8.25	80.8475	2.43375	1500	0.612184	11.4166	1000	1536.81	43.4454	98.6641	0.0744309	0.601431	0.523763	0.280007	0.0776453	0.0260809	1.03748
[truncated: 9 more columns]
